# Supplementary material for: BDNF Val66Met polymorphism is associated with altered activity-dependent modulation of short-interval intracortical inhibition in bilateral M1
Source: PLoS One. 2018 Jun 1;13(6):e0197505. doi: 10.1371/journal.pone.0197505 (PMC5983496; doi:10.1371/journal.pone.0197505)
Supplement: S1 Minimal Data Set — (XLSX) [file pone.0197505.s001.xlsx]

## Sheet: Feuil1
		Legend:
		L1 = Left Hand - Condition 1				RT = Rapid Tapping				LH = Left Hemisphere				RMT = Resting Motor Threshold				RC130 = Recruitment Curve 130% RMT				SICI = Short Intracortical Inhibition			TS = Test Stimulus
		L2 = Left Hand - Condition 2				PGS = Precision Grip Strength				RH = Right Hemisphere				1mV = 1 Millivolt				RC140 = Recruitment Curve 140% RMT				IHI = Interhemispheric Inhibition			CS-TS = Paired Pulse (Conditionning Stimulus - Test Stimulus)
		R1 = Right Hand - Condition 1				GPB = Groved Pegboard				pre = Pre Motor Training								RC150 = Recruitment Curve 150% RMT							% = (CS-TS)/TS*100
		R2 = Right Hand - Condition 2								post = Post Motor Training
		Subject	Gender	Age	Group (1 = Val; 2 = Met; 3 = CL; 4 = CR)	RT_L1	RT_L2	RT_R1	RT_R2	PGS_L1	PGS_L2	PGS_R1	PGS_R2	GPB_L1	GPB_L2	GPB_R1	GPB_R2	RMT_LH_Pre	RMT_LH_Post	RMT_RH_Pre	RMT_RH_Post	1mV_LH_Pre	1mV_LH_Post	1mV_RH_Pre	1mV_RH_Post	RC130_LH_Pre	RC140_LH_Pre	RC150_LH_Pre	RC130_LH_Post	RC140_LH_Post	RC150_LH_Post	RC130_RH_Pre	RC140_RH_Pre	RC150_RH_Pre	RC130_RH_Post	RC140_RH_Post	RC150_RH_Post	SICI_LH_Pre_TS	SICI_LH_Pre_CS-TS	SICI_LH_Pre_%	SICI_LH_Post_TS	SICI_LH_Post_CS-TS	SICI_LH_Post_%	SICI_RH_Pre_TS	SICI_RH_Pre_CS-TS	SICI_RH_Pre_%	SICI_RH_Post_TS	SICI_RH_Post_CS-TS	SICI_RH_Post_%
		VL01	F	25	1	177.588	141.357	134.544	121.193	0.329825	0.178947	0.268421	0.262105	22.5	20.25	18.44	15.47	42	36	38	38	52	47	50	51	1.20435	1.41322	2.33762	1.53586	2.12034	2.96481	1.8135	2.02091	3.47191	1.04588	1.98001	2.11339	1.27868	0.449119	35.1236	1.38166	0.504433	36.5091	1.35529	0.469531	34.6444	1.31108	0.866749	66.1095
		VL02	M	22	1	115.942	111.765	120.82	119.383	0.368421	0.382456	0.306316	0.339474	27.6667	17.6	24.4167	18.75	46	46	53	56	53	55	61	65	2.23988	2.20584	3.40542	2.25242	2.39947	2.27137	2.69142	3.23445	3.08247	1.83829	2.49092	3.64983	1.24121	0.196802	15.8557	1.21947	0.601925	49.3594	1.30532	0.25498	19.5338	1.26029	0.199142	15.8013
		VL03	M	22	1	128.993	129.748	137	156.479	0.214035	0.22807	0.231579	0.246316	25	19.75	20.5714	17.625	41	40	47	47	50	51	65	63	1.47867	2.63673	3.75648	1.85504	2.47671	3.85693	0.810112	1.19058	1.55211	1.13698	1.90691	2.09692	0.972438	0.332324	34.1743	0.816013	0.397645	48.7302	0.828687	0.545505	65.8276	0.979184	0.602714	61.5527
		VL04	M	22	1	324.894	119.081	126.115	107.696	0.340351	0.275862	0.278534	0.292784	18.75	18	13.9524	11.5385	29	29	36	36	30	30	44	44	6.04284	7.98333	8.41406	7.81709	9.62237	11.3954	2.58175	3.4508	3.71652	2.46719	2.98857	3.55008	1.17506	0.438869	37.3486	1.94301	1.49275	76.8266	1.16911	0.646832	55.3271	1.71147	0.916114	53.528
		VL05	F	20	1	262.731	218.313	199.66	162.607	0.575439	0.526316	0.496373	0.594737	21.75	14.5	13.9524	11.037	48	42	45	40	62	48	56	50	1.20102	1.66598	2.00736	1.14524	1.74107	2.02626	2.58175	3.4508	3.71652	2.46719	2.98857	3.55008	0.979705	0.078244	7.98649	0.933826	0.2313	24.7691	1.50813	0.222699	14.7666	1.37798	0.700826	50.8588
		VL06	F	21	1	134.537	118.817	140.114	125.929	0.277193	0.207018	0.134737	0.165263	25	29.3333	22.8333	18.5	40	40	43	41	49	48	60	58	0.8263	0.784637	1.3313	1.09946	0.952264	1.17709	0.730587	1.19715	1.15873	1.71899	1.81734	2.41453	1.00047	0.636325	63.6027	1.05459	0.530332	50.2879	1.24688	0.755226	60.5692	1.01491	0.860201	84.7566
		VL07	F	21	1	170.611	128.438	137.267	119.162	0.308772	0.230508	0.341053	0.338947	28.6667	24.3333	22.6923	17.1765	41	40	41	41	49	47	48	48	1.11858	1.3291	2.66911	1.40734	1.61606	2.29861	2.28202	3.27941	4.30877	3.30566	3.80836	3.61936	0.919719	0.193425	21.0309	1.10794	0.193432	17.4587	1.1145	0.183187	16.4367	1.36923	0.098245	7.17519
		VL08	F	21	1	193.329	160.988	153.105	151.593	0.738596	0.568421	0.668421	0.618947	20.5	17	16.88	15.16	32	39	42	42	42	42	47	45	1.48697	1.80052	2.9795	1.00326	0.99885	1.71187	4.20086	5.33942	5.32513	3.88789	3.69686	4.68427	1.13205	0.444537	39.2684	0.91933	0.636769	69.2645	1.19554	0.645111	53.9599	1.16027	0.623482	53.7359
		VL09	F	25	1	160.119	166.779	154.994	126.197	0.540351	0.337931	0.284211	0.386316	18.25	20.25	16.1111	14.9	31	32	30	30	43	39	33	34	1.12332	1.81051	2.43628	2.23956	2.03186	3.13041	3.48855	4.85617	4.26313	3.37192	3.44042	4.22003	1.00499	0.294425	29.2963	0.853112	0.339906	39.8431	0.934862	0.255331	27.3122	0.916808	0.523306	57.0791
		VL10	F	20	1	194.186	163.735	172.682	154.647	1.04561	0.421053	0.628526	0.368421	26.6667	18	20	14.2857	26	24	28	31	32	33	29	30	6.39283	7.23061	8.6853	5.14995	5.87319	7.65056	4.63698	6.48828	6.56997	3.43192	4.76773	5.6023	0.933207	0.181938	19.496	0.883833	0.78564	88.8901	1.28781	0.542556	42.1303	1.52312	0.069937	4.59169
		MT01	F	21	2	146.657	139.235	135.027	121.404	0.445614	0.207018	0.4	0.354737	30	18	19.7333	16.5	29	30	30	30	32	32	33	34	5.09655	5.41878	5.79505	2.63175	3.67369	4.33616	2.62225	3.94545	3.79744	2.70483	4.13272	4.22002	0.969706	0.926125	95.5058	0.954495	0.749145	78.486	1.32087	0.732151	55.4295	1.16043	0.678594	58.4781
		MT02	M	21	2	113.45	108.929	114.475	114.006	0.308772	0.152542	0.190526	0.190526	22.5	18	21	16.6667	42	40	40	37	46	44	47	42	4.52497	6.82131	6.2435	4.6765	7.04797	6.72705	1.67031	2.36099	2.69488	1.84285	2.21452	2.9025	1.05684	0.038333	3.62713	1.05866	0.033918	3.20386	1.4046	0.220768	15.7175	1.09253	0.413344	37.8338
		MT03	M	20	2	131.476	145.535	124.855	128.238	0.273684	0.164912	0.190526	0.202105	37	21.5	24.0833	17.2353	41	36	44	41	63	54	52	49	0.560453	0.779005	1.08343	1.00224	1.04269	1.00337	1.57104	2.01112	2.27852	1.74944	2.27428	2.59547	1.0538	0.640168	60.7485	1.00871	0.743438	73.7016	1.10789	0.230955	20.8463	0.860405	0.127325	14.7983
		MT04	F	23	2	172.111	144.529	143.206	130.644	0.319298	0.148276	0.170526	0.190526	25.3333	18.75	17.5294	13.4545	44	44	42	40	54	53	53	52	1.43334	2.34373	2.41134	1.31748	3.26489	3.064	2.11586	3.02884	3.23561	3.12873	3.03852	3.51194	0.834907	0.193169	23.1366	0.976264	0.137187	14.0522	1.27621	0.287837	22.5541	1.15175	0.388613	33.7412
		MT05	F	23	2	252.972	233.291	213.521	198.266	0.494737	0.494737	0.571579	0.378947	31.5	23	21.4286	14.98	28	28	36	36	35	37	46	47	0.758714	1.46187	1.96084	0.793913	1.57589	2.04461	0.935101	1.69169	1.5537	1.14623	1.39024	1.57309	1.23121	0.742037	60.2688	0.681999	0.552106	80.9541	0.963161	0.65242	67.7374	1.18475	0.884549	74.6614
		MT06	F	21	2	147.965	162.424	148.945	140.991	0.392982	1.19298	0.272632	0.428421	27.6667	18	16.0556	18.125	36	39	36	40	47	49	50	51	1.00011	2.55364	3.81384	0.431338	1.83413	1.61205	0.683088	0.913676	1.55413	1.07879	1.29306	1.43113	1.14318	1.09029	95.3737	0.75055	0.441333	58.8013	0.970569	0.651306	67.1056	1.29155	0.290838	22.5185
		MT07	F	19	2	121.859	111.929	113.901	106.99	0.421053	0.238596	0.293684	0.249474	21.5	16.6	15.5263	13.2273	40	40	38	40	50	52	48	46	1.61969	1.68418	2.24166	0.821881	1.81555	1.87523	1.66078	2.50554	2.19052	0.974856	1.32631	2.54486	1.11575	0.282663	25.3339	1.33478	0.177937	13.3308	1.16408	0.185165	15.9065	1.08662	0.162825	14.9845
		MT08	F	20	2	128.739	132.385	113.876	117.412	0.519298	0.849123	0.651579	1.09368	13.6667	16.2	17.1176	16.6111	36	38	40	39	52	51	56	56	0.578368	0.893386	1.22389	1.15987	1.2624	1.11927	0.758096	0.752068	1.30846	0.980307	1.88207	2.67574	1.03137	0.861675	83.5469	1.07169	1.3069	121.947	0.972131	0.851082	87.5481	1.13806	0.499036	43.8498
		MT09	F	26	2	158.218	137.419	148.536	130.57	1.24561	1.35439	0.564	0.564211	16	16	10.9259	10.4762	46	46	44	44	56	56	50	52	1.52467	2.09187	2.75739	1.91408	1.57672	2.09497	2.05981	2.48096	2.7644	1.33461	1.57318	2.41096	1.09852	0.236088	21.4914	0.970881	0.449825	46.3316	1.51356	0.535806	35.4004	0.754207	0.248243	32.9144
		MT10	M	25	2	106.204	101.709	125.253	137	1.32982	0.414035	0.372632	0.465263	16	14.5	13.0952	12.5238	38	36	40	41	46	44	46	46	1.68045	1.94417	2.45612	1.39789	2.19834	2.51082	2.6268	3.91953	5.57114	3.48788	3.0203	5.15927	0.983562	0.35925	36.5254	1.37789	0.690807	50.1352	1.21642	0.347545	28.571	1.46937	0.636531	43.3201
		CL01	F	22	3	137.26	143.253	-	-	0.550877	0.631579	-	-	21.75	21	-	-	45	45	45	42	61	54	55	50	1.36325	1.00271	1.49242	1.85221	2.46706	2.85962	2.13477	2.16423	3.02994	6.02092	5.37889	5.44609	1.17828	0.165182	14.019	0.860978	0.354594	41.185	1.02314	0.155426	15.1911	1.00536	0.233731	23.2484
		CL02	F	21	3	167.049	131.342	-	-	0.445614	0.319298	-	-	30	25.6667	-	-	34	33	40	40	50	46	54	55	0.691082	0.536374	1.45689	0.977262	0.704151	0.988612	0.845025	1.01477	1.43262	1.18938	1.20436	1.38214	1.00821	0.57715	57.2448	1.22368	0.348964	28.5175	1.10333	0.216713	19.6417	1.11209	0.301962	27.1527
		CL03	F	19	3	128.546	130.286	-	-	0.57193	0.529825	-	-	28.6667	29.6667	-	-	35	36	31	32	38	40	37	38	3.10497	3.95517	3.15717	5.52734	5.93044	8.93656	1.95274	2.41421	2.53549	3.0227	3.16878	4.21356	1.12136	0.453069	40.4034	1.03571	0.636513	61.4569	1.2022	0.987062	82.1044	0.904376	0.994237	109.936
		CL04	F	21	3	160.622	149.548	-	-	0.410526	0.347368	-	-	23.3333	23	-	-	43	41	51	47	58	53	66	58	1.07906	1.4168	2.344	1.92745	1.70298	1.86248	1.49158	1.30945	1.52506	2.00689	1.95602	2.44607	1.12555	0.152219	13.524	0.88613	0.412757	46.5797	1.30504	1.10977	85.0374	1.23991	0.519831	41.9248
		CL05	F	21	3	110.38	109.596	-	-	0.326316	0.252632	-	-	48	30	-	-	45	45	36	36	57	57	50	50	1.49619	2.07153	1.98242	1.35841	1.34322	1.14163	0.985918	1.00671	1.50312	1.11393	1.67079	1.23446	1.12407	0.31143	27.7056	1.14701	0.467886	40.7919	0.980307	1.13418	115.697	1.17746	1.55379	131.961
		CL06	M	20	3	118.22	121.771	-	-	0.807018	0.298246	-	-	23.33	24.66	-	-	32	33	37	40	39	40	43	44	3.31514	4.72894	5.54922	2.52317	3.85408	3.94336	2.2247	3.04028	3.40644	1.07774	1.8997	2.42311	1.33181	0.790278	59.3385	1.42577	1.02459	71.8627	1.19531	0.725756	60.7168	1.15882	0.384343	33.1666
		CL07	F	25	3	159.607	155.465	-	-	0.308772	0.210526	-	-	20.5	18	-	-	36	36	45	43	42	42	52	50	2.89922	2.44838	3.86448	3.03877	3.3057	3.45803	2.31787	2.46728	3.31797	2.48772	2.09631	2.78258	1.48029	0.443462	29.9578	1.273	0.839883	65.9767	0.995488	0.183668	18.45	1.15346	0.110402	9.5714
		CL08	M	29	3	102.789	94.9374	-	-	0.298246	0.185965	-	-	38	30	-	-	34	34	35	37	36	40	42	44	2.60458	3.36681	4.22275	2.51397	5.12448	4.22963	1.82569	2.20434	2.24289	0.846075	1.658	1.98915	1.03684	0.551326	53.1738	1.30848	0.476789	36.4384	1.14379	0.767444	67.0963	1.29283	0.477357	36.9235
		CL09	F	23	3	236.157	212.163	-	-	0.385965	0.287719	-	-	21.5	29.66	-	-	42	42	42	42	51	49	49	49	1.72621	1.74404	2.2763	2.43652	2.11858	2.26	2.09572	1.89878	2.27872	2.66141	3.01358	3.15677	0.902596	0.291282	32.2716	0.9117	0.362625	39.7746	1.21494	0.118325	9.73918	1.20518	0.162819	13.5099
		CL10	M	30	3	123.769	125.276	-	-	0.473684	0.466667	-	-	30	21.5	-	-	30	30	31	33	33	36	37	37	3.09481	8.88987	10.4454	2.74959	5.76599	8.9872	3.92786	7.77363	8.77516	4.2896	5.72405	7.35167	1.05249	0.572969	54.4395	1.21056	0.059332	4.90119	1.35933	0.191545	14.0912	1.01478	0.130351	12.8453
		CR01	M	25	4	-	-	199.253	145.724	-	-	0.832632	0.622105	-	-	21.1429	15.7368	45	44	50	50	54	52	56	56	1.44688	1.36795	2.37286	1.33044	2.11266	2.79008	3.38334	3.46219	4.29727	3.02747	3.35434	4.35709	1.20119	0.289657	24.1142	1.07335	0.329762	30.7228	1.13468	1.10473	97.3597	1.52722	0.756088	49.5076
		CR02	F	26	4	-	-	151.872	131.898	-	-	0.932632	0.712632	-	-	22.5385	19.0667	40	40	38	38	60	60	45	45	0.625771	0.796287	0.855263	0.669175	0.76248	0.833686	1.84842	2.97401	3.31639	1.40439	2.34452	2.55395	1.0611	0.544263	51.2926	0.913426	0.521137	57.053	0.911595	1.04355	114.475	0.894531	0.812526	90.8326
		CR03	M	29	4	-	-	370.634	295.728	-	-	1.0232	0.4812	-	-	32.11	26.45	40	39	44	44	48	48	55	53	1.36874	2.61353	2.44101	1.94337	2.95321	3.01013	1.25406	2.78127	3.16042	1.37652	3.12228	2.98497	1.29493	0.457363	35.3194	0.984494	0.598013	60.7432	0.880956	0.671745	76.2518	1.2979	0.587051	45.2309
		CR04	M	19	4	-	-	241.055	113.257	-	-	0.4326	0.5669	-	-	11.96	11.76	45	45	45	45	52	52	52	54	2.93353	3.74862	3.94783	3.99455	4.20836	5.84889	1.49008	2.25541	2.44748	2.12438	2.95573	3.13645	1.11886	0.066956	5.98433	0.934256	0.088068	9.42654	1.15424	0.026814	2.32309	1.02321	0.121136	11.8389
		CR05	F	24	4	-	-	190.975	143.634	-	-	0.5779	1.0389	-	-	18.38	14.1	38	38	42	42	44	44	48	48	2.15278	2.49481	2.95175	2.4897	3.28463	3.47783	2.98688	3.8705	4.68973	2.95847	3.70858	4.91306	0.906419	0.240912	26.5784	0.902433	0.419424	46.477	1.17783	0.12665	10.7528	0.824286	0.127062	15.4148
		CR06	F	20	4	-	-	141.076	135.506	-	-	0.4747	0.5032	-	-	20.07	18.19	38	37	38	34	48	44	46	41	0.673468	1.14823	1.65319	2.15542	2.67878	3.29837	2.02304	2.71841	2.80746	1.70539	2.57703	2.67367	0.932045	0.310214	33.2832	0.685918	0.235332	34.3091	0.942513	0.3654	38.7687	0.985568	0.522786	53.0441
		CR07	F	30	4	-	-	276.649	233.617	-	-	0.644211	0.95188	-	-	24.3333	16.4706	40	40	41	44	44	50	54	56	4.64884	4.65523	5.54797	2.91113	5.07566	5.62663	0.843712	1.62709	2.7947	0.657914	1.6254	2.06788	0.936988	0.157388	16.7972	1.17304	0.614901	52.4193	1.48903	0.840151	56.4227	1.61214	0.880568	54.6211
		CR08	F	21	4	-	-	271.131	234.596	-	-	1.06526	1.19684	-	-	20.5	20.5714	52	52	55	55	62	60	83	83	1.49473	2.14856	2.73634	2.40403	2.51095	2.81098	0.623887	0.580883	0.776938	0.667293	0.565719	0.975225	1.33318	0.182195	13.6662	0.899093	0.287769	32.0066	0.80012	0.306106	38.2575	0.734662	0.316932	43.1398
		CR09	F	24	4	-	-	190.244	161.59	-	-	0.953684	0.922105	-	-	27.2727	23.8333	53	52	52	52	70	68	66	68	0.70305	1.52094	2.07021	1.64158	2.39383	3.07507	0.969201	0.81877	0.972924	0.743575	0.542411	0.635444	1.17119	0.156576	13.369	0.800438	0.450413	56.2708	0.748494	0.357975	47.826	0.645681	0.241158	37.3494
		CR10	F	28	4	-	-	128.064	126.862	-	-	0.457895	0.48	-	-	16.6111	13.7143	40	39	32	34	43	43	36	36	2.88852	3.47085	3.46638	4.17739	6.37108	8.23134	3.22928	3.72953	3.92775	2.40839	3.43372	5.02536	0.950127	0.096569	10.1638	1.37894	0.040894	2.9656	1.00759	0.453202	44.9789	0.993433	0.599608	60.3572
[truncated: 6 more columns]
